# Supplementary material for: Adapting the Laser‐Induced Fluorescence Detection Setup of the Standard Capillary Electrophoresis Equipment to Achieve High‐Sensitivity Detection of 2‐Aminoacridone Labeled Oligosaccharides
Source: J Sep Sci. 2025 Mar 16;48(3):e70112. doi: 10.1002/jssc.70112 (PMC11910966; doi:10.1002/jssc.70112)
Supplement: Supplementary file 2 — Supplementary Material [file JSSC-48-e70112-s002.3mf › 3D/3dmodel.model]

<?xml version="1.0" encoding="UTF-8"?>
<model unit="millimeter" xml:lang="en-US" xmlns="http://schemas.microsoft.com/3dmanufacturing/core/2015/02">
 <metadata name="Application">FreeCAD</metadata>
 <resources>
  <object id="1" type="model">
   <mesh>
    <vertices>
     <vertex x="0" y="-11.4128" z="-0.998494" />
     <vertex x="0" y="-10.9581" z="-0.958713" />
     <vertex x="16" y="-11.4128" z="-0.998494" />
     <vertex x="16" y="-10.9581" z="-0.958713" />
     <vertex x="0" y="-10.9814" z="0.639593" />
     <vertex x="0" y="-11.4128" z="0.998494" />
     <vertex x="0" y="-10.9581" z="0.958713" />
     <vertex x="0" y="-10.9953" z="0.319932" />
     <vertex x="0" y="-12.2579" z="0.654674" />
     <vertex x="0" y="-12.0837" z="0.814288" />
     <vertex x="0" y="-11.8769" z="0.928568" />
     <vertex x="0" y="-11.649" z="0.991135" />
     <vertex x="0" y="-11" z="0" />
     <vertex x="0" y="-12.5" z="0.000833251" />
     <vertex x="0" y="-12.5" z="0.00249975" />
     <vertex x="0" y="-12.5" z="-0.000833251" />
     <vertex x="0" y="-12.5" z="-0.00249975" />
     <vertex x="0" y="-12.472" z="0.237124" />
     <vertex x="0" y="-12.3898" z="0.458638" />
     <vertex x="0" y="-12.2579" z="-0.654674" />
     <vertex x="0" y="-12.3898" z="-0.458638" />
     <vertex x="0" y="-12.472" z="-0.237124" />
     <vertex x="0" y="-10.9953" z="-0.319932" />
     <vertex x="0" y="-11.8769" z="-0.928568" />
     <vertex x="0" y="-12.0837" z="-0.814288" />
     <vertex x="0" y="-11.649" z="-0.991135" />
     <vertex x="0" y="-11.4128" z="-0.998494" />
     <vertex x="0" y="-10.9814" z="-0.639593" />
     <vertex x="16" y="-11.4128" z="-0.998494" />
     <vertex x="16" y="-11.649" z="-0.991135" />
     <vertex x="16" y="-11.8769" z="-0.928568" />
     <vertex x="16" y="-12.0837" z="-0.814288" />
     <vertex x="16" y="-12.2579" z="-0.654674" />
     <vertex x="16" y="-12.3898" z="-0.458638" />
     <vertex x="16" y="-12.472" z="-0.237124" />
     <vertex x="16" y="-12.5" z="-0.00249975" />
     <vertex x="6.95107" y="-10.4997" z="-3.27981" />
     <vertex x="0" y="-10.6389" z="-2.79546" />
     <vertex x="6.68329" y="-10.4856" z="-3.32436" />
     <vertex x="6.36216" y="-10.4414" z="-3.46084" />
     <vertex x="6.0426" y="-10.3665" z="-3.67906" />
     <vertex x="0" y="-10.014" z="-4.55192" />
     <vertex x="5.60095" y="-10.2082" z="-4.09784" />
     <vertex x="16" y="-10.6389" z="-2.79546" />
     <vertex x="7.15647" y="-10.4965" z="-3.2899" />
     <vertex x="7.35665" y="-10.4818" z="-3.3365" />
     <vertex x="7.56794" y="-10.4536" z="-3.42373" />
     <vertex x="7.82818" y="-10.4006" z="-3.58153" />
     <vertex x="8.17873" y="-10.2955" z="-3.87322" />
     <vertex x="4.74936" y="-9.68042" z="-5.22394" />
     <vertex x="0" y="-9.10148" z="-6.17762" />
     <vertex x="16" y="-10.014" z="-4.55192" />
     <vertex x="8.63852" y="-10.0928" z="-4.37447" />
     <vertex x="9.23194" y="-9.696" z="-5.19495" />
     <vertex x="4.12068" y="-8.98985" z="-6.33897" />
     <vertex x="3.76337" y="-8.33201" z="-7.18176" />
     <vertex x="0" y="-7.92754" z="-7.62588" />
     <vertex x="16" y="-9.10148" z="-6.17762" />
     <vertex x="9.78818" y="-9.11567" z="-6.15667" />
     <vertex x="3.55806" y="-7.63487" z="-7.91888" />
     <vertex x="10.2173" y="-8.37815" z="-7.12788" />
     <vertex x="3.50024" y="-7.04069" z="-8.45155" />
     <vertex x="0" y="-6.52589" z="-8.8551" />
     <vertex x="3.55282" y="-6.39422" z="-8.95064" />
     <vertex x="16" y="-7.92754" z="-7.62588" />
     <vertex x="10.4216" y="-7.73665" z="-7.81948" />
     <vertex x="10.5" y="-7" z="-8.48528" />
     <vertex x="3.71347" y="-5.79638" z="-9.3489" />
     <vertex x="0" y="-4.93679" z="-9.82996" />
     <vertex x="3.91072" y="-5.3549" z="-9.60859" />
     <vertex x="4.1719" y="-4.93799" z="-9.82935" />
     <vertex x="16" y="-6.52589" z="-8.8551" />
     <vertex x="10.3898" y="-6.12861" z="-9.13455" />
     <vertex x="4.48932" y="-4.56146" z="-10.0096" />
     <vertex x="4.85162" y="-4.23695" z="-10.1513" />
     <vertex x="0" y="-3.20589" z="-10.5225" />
     <vertex x="5.24829" y="-3.9699" z="-10.2586" />
     <vertex x="5.71338" y="-3.74506" z="-10.3428" />
     <vertex x="6.19757" y="-3.59323" z="-10.3966" />
     <vertex x="6.92703" y="-3.50076" z="-10.4281" />
     <vertex x="16" y="-4.93679" z="-9.82996" />
     <vertex x="10.0759" y="-5.3301" z="-9.62237" />
     <vertex x="9.61995" y="-4.67925" z="-9.95513" />
     <vertex x="9.03638" y="-4.15339" z="-10.1857" />
     <vertex x="0" y="-1.3829" z="-10.9127" />
     <vertex x="16" y="-3.20589" z="-10.5225" />
     <vertex x="8.37039" y="-3.77944" z="-10.3303" />
     <vertex x="7.65843" y="-3.56249" z="-10.4071" />
     <vertex x="16" y="-1.3829" z="-10.9127" />
     <vertex x="16" y="0.479813" z="-10.9895" />
     <vertex x="0" y="0.479813" z="-10.9895" />
     <vertex x="6.24555" y="3.58228" z="-10.4003" />
     <vertex x="0" y="2.32874" z="-10.7507" />
     <vertex x="0" y="4.11078" z="-10.203" />
     <vertex x="6.92899" y="3.50072" z="-10.4281" />
     <vertex x="5.58191" y="3.80016" z="-10.3227" />
     <vertex x="16" y="2.32874" z="-10.7507" />
     <vertex x="7.42918" y="3.52641" z="-10.4194" />
     <vertex x="7.93778" y="3.62797" z="-10.3845" />
     <vertex x="4.95973" y="4.15618" z="-10.1846" />
     <vertex x="4.41016" y="4.6457" z="-9.97083" />
     <vertex x="3.97011" y="5.24793" z="-9.66743" />
     <vertex x="0" y="5.77474" z="-9.36228" />
     <vertex x="16" y="4.11078" z="-10.203" />
     <vertex x="8.43233" y="3.8065" z="-10.3204" />
     <vertex x="8.90306" y="4.06259" z="-10.2223" />
     <vertex x="9.33758" y="4.39506" z="-10.0838" />
     <vertex x="9.72087" y="4.79843" z="-9.89823" />
     <vertex x="3.64829" y="5.99201" z="-9.22474" />
     <vertex x="10.0366" y="5.2596" z="-9.66109" />
     <vertex x="3.50123" y="6.9071" z="-8.56107" />
     <vertex x="0" y="7.27283" z="-8.25263" />
     <vertex x="16" y="5.77474" z="-9.36228" />
     <vertex x="10.2717" y="5.7565" z="-9.37351" />
     <vertex x="10.4218" y="6.26411" z="-9.04218" />
     <vertex x="10.4813" y="6.63855" z="-8.77096" />
     <vertex x="3.62001" y="7.90868" z="-7.64544" />
     <vertex x="0" y="8.56201" z="-6.90593" />
     <vertex x="16" y="7.27283" z="-8.25263" />
     <vertex x="10.5" y="7" z="-8.48528" />
     <vertex x="10.3684" y="7.95056" z="-7.60188" />
     <vertex x="4.02784" y="8.84832" z="-6.53508" />
     <vertex x="0" y="9.60526" z="-5.36087" />
     <vertex x="4.60037" y="9.5479" z="-5.46238" />
     <vertex x="16" y="8.56201" z="-6.90593" />
     <vertex x="10.0387" y="8.73678" z="-6.68346" />
     <vertex x="9.57464" y="9.37091" z="-5.76074" />
     <vertex x="5.13972" y="9.96468" z="-4.65887" />
     <vertex x="0" y="10.3726" z="-3.66182" />
     <vertex x="5.72267" y="10.2586" z="-3.97004" />
     <vertex x="16" y="9.60526" z="-5.36087" />
     <vertex x="9.01023" y="9.86513" z="-4.86613" />
     <vertex x="6.09961" y="10.3822" z="-3.63454" />
     <vertex x="6.3821" y="10.445" z="-3.44985" />
     <vertex x="6.61534" y="10.4788" z="-3.34586" />
     <vertex x="6.86312" y="10.4973" z="-3.28728" />
     <vertex x="0" y="10.842" z="-1.85759" />
     <vertex x="7.0448" y="10.4997" z="-3.27964" />
     <vertex x="16" y="10.3726" z="-3.66182" />
     <vertex x="8.33418" y="10.2357" z="-4.02862" />
     <vertex x="7.75892" y="10.4167" z="-3.53437" />
     <vertex x="7.40049" y="10.477" z="-3.35145" />
     <vertex x="7.2253" y="10.4927" z="-3.30188" />
     <vertex x="16" y="10.842" z="-1.85759" />
     <vertex x="16" y="11" z="0" />
     <vertex x="0" y="11" z="0" />
     <vertex x="16" y="-11.4128" z="0.998494" />
     <vertex x="16" y="-10.9814" z="0.639593" />
     <vertex x="16" y="-10.9581" z="0.958713" />
     <vertex x="16" y="-10.9953" z="0.319932" />
     <vertex x="16" y="-11.649" z="0.991135" />
     <vertex x="16" y="-11.8769" z="0.928568" />
     <vertex x="16" y="-12.0837" z="0.814288" />
     <vertex x="16" y="-12.2579" z="0.654674" />
     <vertex x="16" y="-11" z="0" />
     <vertex x="16" y="-12.3898" z="0.458638" />
     <vertex x="16" y="-10.9814" z="-0.639593" />
     <vertex x="16" y="-10.9953" z="-0.319932" />
     <vertex x="16" y="-12.472" z="0.237124" />
     <vertex x="16" y="-12.5" z="0.00249975" />
     <vertex x="16" y="-12.5" z="0.000833251" />
     <vertex x="16" y="-12.5" z="-0.000833251" />
     <vertex x="0" y="-10.9581" z="0.958713" />
     <vertex x="16" y="-10.9581" z="0.958713" />
     <vertex x="0" y="-3.05" z="-5.9e-14" />
     <vertex x="0" y="-2.96137" z="-0.729913" />
     <vertex x="0" y="-2.70064" z="-1.41741" />
     <vertex x="0" y="-2.28296" z="-2.02252" />
     <vertex x="0" y="-1.7326" z="-2.5101" />
     <vertex x="0" y="-1.08154" z="-2.8518" />
     <vertex x="0" y="-0.367637" z="-3.02776" />
     <vertex x="0" y="0.367637" z="-3.02776" />
     <vertex x="0" y="2.96137" z="-0.729913" />
     <vertex x="0" y="3.05" z="-5.7e-14" />
     <vertex x="0" y="1.08154" z="-2.8518" />
     <vertex x="0" y="2.70064" z="-1.41741" />
     <vertex x="0" y="1.7326" z="-2.5101" />
     <vertex x="0" y="2.28296" z="-2.02252" />
     <vertex x="16" y="4.5" z="0" />
     <vertex x="16" y="4.36924" z="-1.07692" />
     <vertex x="16" y="3.98455" z="-2.09125" />
     <vertex x="16" y="3.3683" z="-2.98405" />
     <vertex x="16" y="2.55629" z="-3.70343" />
     <vertex x="16" y="1.59572" z="-4.20757" />
     <vertex x="16" y="0.542415" z="-4.46719" />
     <vertex x="16" y="-0.542415" z="-4.46719" />
     <vertex x="16" y="-4.5" z="0" />
     <vertex x="16" y="-4.36924" z="-1.07692" />
     <vertex x="16" y="-1.59572" z="-4.20757" />
     <vertex x="16" y="-3.98455" z="-2.09125" />
     <vertex x="16" y="-2.55629" z="-3.70343" />
     <vertex x="16" y="-3.3683" z="-2.98405" />
     <vertex x="4.38021" y="9.32093" z="0" />
     <vertex x="5.01177" y="9.88044" z="0" />
     <vertex x="3.9009" y="8.62653" z="0" />
     <vertex x="5.75888" y="10.2726" z="0" />
     <vertex x="3.6017" y="7.8376" z="0" />
     <vertex x="6.57812" y="10.4745" z="0" />
     <vertex x="3.5" y="7" z="0" />
     <vertex x="7.42188" y="10.4745" z="0" />
     <vertex x="3.6017" y="6.1624" z="0" />
     <vertex x="3.9009" y="5.37347" z="0" />
     <vertex x="4.38021" y="4.67907" z="0" />
     <vertex x="5.5" y="3.05" z="0" />
     <vertex x="5.01177" y="4.11956" z="0" />
     <vertex x="5.75888" y="3.72744" z="0" />
     <vertex x="6.57812" y="3.52552" z="0" />
     <vertex x="6.0935" y="1.61717" z="0" />
     <vertex x="6.48605" y="1.98946" z="-2.38735e-16" />
     <vertex x="6.9495" y="2.26858" z="-2.72229e-16" />
     <vertex x="10.3983" y="7.8376" z="0" />
     <vertex x="10.0991" y="8.62653" z="0" />
     <vertex x="9.61979" y="9.32093" z="0" />
     <vertex x="8.98823" y="9.88044" z="0" />
     <vertex x="8.24112" y="10.2726" z="0" />
     <vertex x="9.61979" y="4.67907" z="0" />
     <vertex x="10.5" y="5.5" z="0" />
     <vertex x="10.0991" y="5.37347" z="0" />
     <vertex x="10.3983" y="6.1624" z="0" />
     <vertex x="7.46215" y="2.44146" z="-2.92975e-16" />
     <vertex x="7.42188" y="3.52552" z="0" />
     <vertex x="7.99998" y="2.5" z="0" />
     <vertex x="8.24112" y="3.72744" z="0" />
     <vertex x="8.98823" y="4.11956" z="0" />
     <vertex x="10.5" y="2.5" z="0" />
     <vertex x="14" y="5.5" z="0" />
     <vertex x="10.5" y="7" z="0" />
     <vertex x="14" y="4.5" z="0" />
     <vertex x="10.5" y="-7" z="-11" />
     <vertex x="10.3983" y="-6.1624" z="-11" />
     <vertex x="10.0991" y="-5.37347" z="-11" />
     <vertex x="9.61979" y="-4.67907" z="-11" />
     <vertex x="8.98823" y="-4.11956" z="-11" />
     <vertex x="8.24112" y="-3.72744" z="-11" />
     <vertex x="7.42188" y="-3.52552" z="-11" />
     <vertex x="6.57812" y="-3.52552" z="-11" />
     <vertex x="5.75888" y="-3.72744" z="-11" />
     <vertex x="5.01177" y="-4.11956" z="-11" />
     <vertex x="4.38021" y="-4.67907" z="-11" />
     <vertex x="3.9009" y="-5.37347" z="-11" />
     <vertex x="3.6017" y="-6.1624" z="-11" />
     <vertex x="3.5" y="-7" z="-11" />
     <vertex x="3.6017" y="-7.8376" z="-11" />
     <vertex x="3.9009" y="-8.62653" z="-11" />
     <vertex x="4.38021" y="-9.32093" z="-11" />
     <vertex x="5.01177" y="-9.88044" z="-11" />
     <vertex x="5.75888" y="-10.2726" z="-11" />
     <vertex x="6.57812" y="-10.4745" z="-11" />
     <vertex x="7.42188" y="-10.4745" z="-11" />
     <vertex x="8.24112" y="-10.2726" z="-11" />
     <vertex x="8.98823" y="-9.88044" z="-11" />
     <vertex x="9.61979" y="-9.32093" z="-11" />
     <vertex x="10.0991" y="-8.62653" z="-11" />
     <vertex x="10.3983" y="-7.8376" z="-11" />
     <vertex x="10.3983" y="7.8376" z="-11" />
     <vertex x="10.5" y="7" z="-11" />
     <vertex x="10.0991" y="8.62653" z="-11" />
     <vertex x="9.61979" y="9.32093" z="-11" />
     <vertex x="8.98823" y="9.88044" z="-11" />
     <vertex x="8.24112" y="10.2726" z="-11" />
     <vertex x="7.42188" y="10.4745" z="-11" />
     <vertex x="6.57812" y="10.4745" z="-11" />
     <vertex x="5.75888" y="10.2726" z="-11" />
     <vertex x="5.01177" y="9.88044" z="-11" />
     <vertex x="4.38021" y="9.32093" z="-11" />
     <vertex x="3.9009" y="8.62653" z="-11" />
     <vertex x="3.6017" y="7.8376" z="-11" />
     <vertex x="3.5" y="7" z="-11" />
     <vertex x="3.6017" y="6.1624" z="-11" />
     <vertex x="3.9009" y="5.37347" z="-11" />
     <vertex x="4.38021" y="4.67907" z="-11" />
     <vertex x="5.01177" y="4.11956" z="-11" />
     <vertex x="5.75888" y="3.72744" z="-11" />
     <vertex x="6.57812" y="3.52552" z="-11" />
     <vertex x="7.42188" y="3.52552" z="-11" />
     <vertex x="8.24112" y="3.72744" z="-11" />
     <vertex x="8.98823" y="4.11956" z="-11" />
     <vertex x="9.61979" y="4.67907" z="-11" />
     <vertex x="10.0991" y="5.37347" z="-11" />
     <vertex x="10.3983" y="6.1624" z="-11" />
     <vertex x="5.01177" y="-9.88044" z="0" />
     <vertex x="4.38021" y="-9.32093" z="0" />
     <vertex x="3.9009" y="-8.62653" z="0" />
     <vertex x="5.75888" y="-10.2726" z="0" />
     <vertex x="3.6017" y="-7.8376" z="0" />
     <vertex x="6.57812" y="-10.4745" z="0" />
     <vertex x="3.5" y="-7" z="0" />
     <vertex x="7.42188" y="-10.4745" z="0" />
     <vertex x="3.6017" y="-6.1624" z="0" />
     <vertex x="3.9009" y="-5.37347" z="0" />
     <vertex x="4.38021" y="-4.67907" z="0" />
     <vertex x="5.5" y="-3.05" z="-1e-15" />
     <vertex x="5.01177" y="-4.11956" z="0" />
     <vertex x="5.75888" y="-3.72744" z="0" />
     <vertex x="6.57812" y="-3.52552" z="0" />
     <vertex x="6.48605" y="-1.98946" z="0" />
     <vertex x="6.0935" y="-1.61717" z="0" />
     <vertex x="6.9495" y="-2.26858" z="0" />
     <vertex x="8.24112" y="-10.2726" z="0" />
     <vertex x="8.98823" y="-9.88044" z="0" />
     <vertex x="9.61979" y="-9.32093" z="0" />
     <vertex x="10.0991" y="-8.62653" z="0" />
     <vertex x="10.3983" y="-7.8376" z="0" />
     <vertex x="10.5" y="-5.5" z="0" />
     <vertex x="10.0991" y="-5.37347" z="0" />
     <vertex x="10.3983" y="-6.1624" z="0" />
     <vertex x="9.61979" y="-4.67907" z="0" />
     <vertex x="7.46215" y="-2.44146" z="0" />
     <vertex x="7.42188" y="-3.52552" z="0" />
     <vertex x="7.99998" y="-2.5" z="0" />
     <vertex x="8.24112" y="-3.72744" z="0" />
     <vertex x="8.98823" y="-4.11956" z="0" />
     <vertex x="10.5" y="-2.5" z="0" />
     <vertex x="14" y="-5.5" z="0" />
     <vertex x="10.5" y="-7" z="0" />
     <vertex x="14" y="-4.5" z="0" />
     <vertex x="5.5" y="2.96137" z="-0.729913" />
     <vertex x="5.5" y="2.70064" z="-1.41741" />
     <vertex x="5.5" y="2.28296" z="-2.02252" />
     <vertex x="5.5" y="1.7326" z="-2.5101" />
     <vertex x="5.5" y="1.08154" z="-2.8518" />
     <vertex x="5.5" y="0.367637" z="-3.02776" />
     <vertex x="5.5" y="-0.367637" z="-3.02776" />
     <vertex x="5.5" y="-1.08154" z="-2.8518" />
     <vertex x="5.5" y="-1.7326" z="-2.5101" />
     <vertex x="5.5" y="-2.28296" z="-2.02252" />
     <vertex x="5.5" y="-2.70064" z="-1.41741" />
     <vertex x="5.5" y="-2.96137" z="-0.729913" />
     <vertex x="14" y="-4.36924" z="-1.07692" />
     <vertex x="14" y="-3.98455" z="-2.09125" />
     <vertex x="14" y="-3.3683" z="-2.98405" />
     <vertex x="14" y="-2.55629" z="-3.70343" />
     <vertex x="14" y="-1.59572" z="-4.20757" />
     <vertex x="14" y="-0.542415" z="-4.46719" />
     <vertex x="14" y="0.542415" z="-4.46719" />
     <vertex x="14" y="1.59572" z="-4.20757" />
     <vertex x="14" y="2.55629" z="-3.70343" />
     <vertex x="14" y="3.3683" z="-2.98405" />
     <vertex x="14" y="3.98455" z="-2.09125" />
     <vertex x="14" y="4.36924" z="-1.07692" />
     <vertex x="6.0935" y="1.57018" z="-0.387015" />
     <vertex x="6.0935" y="1.43193" z="-0.751537" />
     <vertex x="6.0935" y="1.21047" z="-1.07238" />
     <vertex x="6.0935" y="0.918658" z="-1.33091" />
     <vertex x="6.0935" y="0.573457" z="-1.51208" />
     <vertex x="6.0935" y="0.194929" z="-1.60538" />
     <vertex x="6.0935" y="-0.194929" z="-1.60538" />
     <vertex x="6.0935" y="-0.573457" z="-1.51208" />
     <vertex x="6.0935" y="-0.918658" z="-1.33091" />
     <vertex x="6.0935" y="-1.21047" z="-1.07238" />
     <vertex x="6.0935" y="-1.43193" z="-0.751537" />
     <vertex x="6.0935" y="-1.57018" z="-0.387015" />
     <vertex x="7.99998" y="-2.42735" z="-0.598289" />
     <vertex x="7.99998" y="2.42735" z="-0.598289" />
     <vertex x="6.63367" y="-2.06782" z="-0.32751" />
     <vertex x="6.63367" y="-1.86541" z="-0.950471" />
     <vertex x="7.28724" y="-2.27896" z="-0.74048" />
     <vertex x="7.99998" y="-2.21364" z="-1.16181" />
     <vertex x="6.63367" y="-1.48039" z="-1.48039" />
     <vertex x="7.28724" y="-1.9386" z="-1.40848" />
     <vertex x="7.99998" y="-1.87128" z="-1.65781" />
     <vertex x="6.63367" y="-0.950471" z="-1.86541" />
     <vertex x="7.99998" y="-1.42016" z="-2.05746" />
     <vertex x="7.28724" y="-1.40848" z="-1.9386" />
     <vertex x="7.99998" y="-0.886512" z="-2.33754" />
     <vertex x="6.63367" y="-0.32751" z="-2.06782" />
     <vertex x="7.99998" y="-0.301342" z="-2.48177" />
     <vertex x="7.28724" y="-0.74048" z="-2.27896" />
     <vertex x="6.63367" y="0.32751" z="-2.06782" />
     <vertex x="7.99998" y="0.301342" z="-2.48177" />
     <vertex x="7.28724" y="-1.46728e-16" z="-2.39624" />
     <vertex x="6.63367" y="0.950471" z="-1.86541" />
     <vertex x="7.99998" y="0.886512" z="-2.33754" />
     <vertex x="7.28724" y="0.74048" z="-2.27896" />
     <vertex x="6.63367" y="1.48039" z="-1.48039" />
     <vertex x="7.28724" y="1.40848" z="-1.9386" />
     <vertex x="7.99998" y="1.42016" z="-2.05746" />
     <vertex x="7.99998" y="1.87128" z="-1.65781" />
     <vertex x="6.63367" y="1.86541" z="-0.950471" />
     <vertex x="7.28724" y="1.9386" z="-1.40848" />
     <vertex x="7.99998" y="2.21364" z="-1.16181" />
     <vertex x="6.63367" y="2.06782" z="-0.32751" />
     <vertex x="7.28724" y="2.27896" z="-0.74048" />
     <vertex x="10.5" y="-2.42735" z="-0.598289" />
     <vertex x="10.5" y="-2.21364" z="-1.16181" />
     <vertex x="10.5" y="-1.87128" z="-1.65781" />
     <vertex x="10.5" y="-1.42016" z="-2.05746" />
     <vertex x="10.5" y="-0.886512" z="-2.33754" />
     <vertex x="10.5" y="-0.301342" z="-2.48177" />
     <vertex x="10.5" y="0.301342" z="-2.48177" />
     <vertex x="10.5" y="0.886512" z="-2.33754" />
     <vertex x="10.5" y="1.42016" z="-2.05746" />
     <vertex x="10.5" y="1.87128" z="-1.65781" />
     <vertex x="10.5" y="2.21364" z="-1.16181" />
     <vertex x="10.5" y="2.42735" z="-0.598289" />
     <vertex x="14" y="-5.34018" z="-1.31624" />
     <vertex x="14" y="-4.87001" z="-2.55598" />
     <vertex x="14" y="-4.11681" z="-3.64717" />
     <vertex x="14" y="-3.12436" z="-4.52641" />
     <vertex x="14" y="-1.95033" z="-5.14259" />
     <vertex x="14" y="-0.662952" z="-5.4599" />
     <vertex x="14" y="0.662952" z="-5.4599" />
     <vertex x="14" y="5.34018" z="-1.31624" />
     <vertex x="14" y="1.95033" z="-5.14259" />
     <vertex x="14" y="4.87001" z="-2.55598" />
     <vertex x="14" y="3.12436" z="-4.52641" />
     <vertex x="14" y="4.11681" z="-3.64717" />
     <vertex x="10.5" y="5.34018" z="-1.31624" />
     <vertex x="10.5" y="4.87001" z="-2.55598" />
     <vertex x="10.5" y="4.11681" z="-3.64717" />
     <vertex x="10.5" y="3.12436" z="-4.52641" />
     <vertex x="10.5" y="1.95033" z="-5.14259" />
     <vertex x="10.5" y="0.662952" z="-5.4599" />
     <vertex x="10.5" y="-0.662952" z="-5.4599" />
     <vertex x="10.5" y="-5.34018" z="-1.31624" />
     <vertex x="10.5" y="-1.95033" z="-5.14259" />
     <vertex x="10.5" y="-4.87001" z="-2.55598" />
     <vertex x="10.5" y="-3.12436" z="-4.52641" />
     <vertex x="10.5" y="-4.11681" z="-3.64717" />
     <vertex x="5.87723" y="6.00532" z="0" />
     <vertex x="6.1479" y="5.76552" z="0" />
     <vertex x="5.67182" y="6.30292" z="0" />
     <vertex x="6.46809" y="5.59748" z="0" />
     <vertex x="5.54359" y="6.64103" z="0" />
     <vertex x="6.81919" y="5.51094" z="0" />
     <vertex x="5.5" y="7" z="0" />
     <vertex x="7.18081" y="5.51094" z="0" />
     <vertex x="5.54359" y="7.35897" z="0" />
     <vertex x="7.53191" y="5.59748" z="0" />
     <vertex x="5.67182" y="7.69708" z="0" />
     <vertex x="7.8521" y="5.76552" z="0" />
     <vertex x="5.87723" y="7.99468" z="0" />
     <vertex x="8.12277" y="6.00532" z="0" />
     <vertex x="6.1479" y="8.23448" z="0" />
     <vertex x="8.32818" y="6.30292" z="0" />
     <vertex x="6.46809" y="8.40252" z="0" />
     <vertex x="8.45641" y="6.64103" z="0" />
     <vertex x="6.81919" y="8.48906" z="0" />
     <vertex x="8.5" y="7" z="0" />
     <vertex x="8.45641" y="7.35897" z="0" />
     <vertex x="7.18081" y="8.48906" z="0" />
     <vertex x="8.32818" y="7.69708" z="0" />
     <vertex x="7.53191" y="8.40252" z="0" />
     <vertex x="8.12277" y="7.99468" z="0" />
     <vertex x="7.8521" y="8.23448" z="0" />
     <vertex x="5.87723" y="-7.99468" z="-11" />
     <vertex x="6.1479" y="-8.23448" z="-11" />
     <vertex x="5.67182" y="-7.69708" z="-11" />
     <vertex x="6.46809" y="-8.40252" z="-11" />
     <vertex x="5.54359" y="-7.35897" z="-11" />
     <vertex x="6.81919" y="-8.48906" z="-11" />
     <vertex x="5.5" y="-7" z="-11" />
     <vertex x="7.18081" y="-8.48906" z="-11" />
     <vertex x="5.54359" y="-6.64103" z="-11" />
     <vertex x="7.53191" y="-8.40252" z="-11" />
     <vertex x="5.67182" y="-6.30292" z="-11" />
     <vertex x="7.8521" y="-8.23448" z="-11" />
     <vertex x="5.87723" y="-6.00532" z="-11" />
     <vertex x="8.12277" y="-7.99468" z="-11" />
     <vertex x="6.1479" y="-5.76552" z="-11" />
     <vertex x="8.32818" y="-7.69708" z="-11" />
     <vertex x="6.46809" y="-5.59748" z="-11" />
     <vertex x="8.45641" y="-7.35897" z="-11" />
     <vertex x="6.81919" y="-5.51094" z="-11" />
     <vertex x="8.5" y="-7" z="-11" />
     <vertex x="7.18081" y="-5.51094" z="-11" />
     <vertex x="8.45641" y="-6.64103" z="-11" />
     <vertex x="8.32818" y="-6.30292" z="-11" />
     <vertex x="7.53191" y="-5.59748" z="-11" />
     <vertex x="8.12277" y="-6.00532" z="-11" />
     <vertex x="7.8521" y="-5.76552" z="-11" />
     <vertex x="5.87723" y="6.00532" z="-11" />
     <vertex x="6.1479" y="5.76552" z="-11" />
     <vertex x="5.67182" y="6.30292" z="-11" />
     <vertex x="6.46809" y="5.59748" z="-11" />
     <vertex x="5.54359" y="6.64103" z="-11" />
     <vertex x="6.81919" y="5.51094" z="-11" />
     <vertex x="5.5" y="7" z="-11" />
     <vertex x="7.18081" y="5.51094" z="-11" />
     <vertex x="5.54359" y="7.35897" z="-11" />
     <vertex x="7.53191" y="5.59748" z="-11" />
     <vertex x="5.67182" y="7.69708" z="-11" />
     <vertex x="7.8521" y="5.76552" z="-11" />
     <vertex x="5.87723" y="7.99468" z="-11" />
     <vertex x="8.12277" y="6.00532" z="-11" />
     <vertex x="6.1479" y="8.23448" z="-11" />
     <vertex x="8.32818" y="6.30292" z="-11" />
     <vertex x="6.46809" y="8.40252" z="-11" />
     <vertex x="8.45641" y="6.64103" z="-11" />
     <vertex x="6.81919" y="8.48906" z="-11" />
     <vertex x="8.5" y="7" z="-11" />
     <vertex x="7.18081" y="8.48906" z="-11" />
     <vertex x="8.45641" y="7.35897" z="-11" />
     <vertex x="8.32818" y="7.69708" z="-11" />
     <vertex x="7.53191" y="8.40252" z="-11" />
     <vertex x="8.12277" y="7.99468" z="-11" />
     <vertex x="7.8521" y="8.23448" z="-11" />
     <vertex x="5.87723" y="-7.99468" z="0" />
     <vertex x="6.1479" y="-8.23448" z="0" />
     <vertex x="5.67182" y="-7.69708" z="0" />
     <vertex x="6.46809" y="-8.40252" z="0" />
     <vertex x="5.54359" y="-7.35897" z="0" />
     <vertex x="6.81919" y="-8.48906" z="0" />
     <vertex x="5.5" y="-7" z="0" />
     <vertex x="7.18081" y="-8.48906" z="0" />
     <vertex x="5.54359" y="-6.64103" z="0" />
     <vertex x="7.53191" y="-8.40252" z="0" />
     <vertex x="5.67182" y="-6.30292" z="0" />
     <vertex x="7.8521" y="-8.23448" z="0" />
     <vertex x="5.87723" y="-6.00532" z="0" />
     <vertex x="8.12277" y="-7.99468" z="0" />
     <vertex x="6.1479" y="-5.76552" z="0" />
     <vertex x="8.32818" y="-7.69708" z="0" />
     <vertex x="6.46809" y="-5.59748" z="0" />
     <vertex x="8.45641" y="-7.35897" z="0" />
     <vertex x="6.81919" y="-5.51094" z="0" />
     <vertex x="8.5" y="-7" z="0" />
     <vertex x="7.18081" y="-5.51094" z="0" />
     <vertex x="8.45641" y="-6.64103" z="0" />
     <vertex x="8.32818" y="-6.30292" z="0" />
     <vertex x="7.53191" y="-5.59748" z="0" />
     <vertex x="8.12277" y="-6.00532" z="0" />
     <vertex x="7.8521" y="-5.76552" z="0" />
    </vertices>
    <triangles>
     <triangle v1="0" v2="1" v3="2" />
     <triangle v1="2" v2="1" v3="3" />
     <triangle v1="4" v2="5" v3="6" />
     <triangle v1="7" v2="8" v3="9" />
     <triangle v1="7" v2="9" v3="10" />
     <triangle v1="7" v2="10" v3="11" />
     <triangle v1="7" v2="11" v3="5" />
     <triangle v1="7" v2="5" v3="4" />
     <triangle v1="12" v2="13" v3="14" />
     <triangle v1="12" v2="15" v3="13" />
     <triangle v1="12" v2="16" v3="15" />
     <triangle v1="12" v2="14" v3="17" />
     <triangle v1="12" v2="17" v3="18" />
     <triangle v1="12" v2="18" v3="8" />
     <triangle v1="12" v2="19" v3="20" />
     <triangle v1="12" v2="20" v3="21" />
     <triangle v1="12" v2="21" v3="16" />
     <triangle v1="12" v2="8" v3="7" />
     <triangle v1="22" v2="23" v3="24" />
     <triangle v1="22" v2="24" v3="19" />
     <triangle v1="22" v2="19" v3="12" />
     <triangle v1="25" v2="23" v3="22" />
     <triangle v1="26" v2="25" v3="22" />
     <triangle v1="27" v2="26" v3="22" />
     <triangle v1="1" v2="26" v3="27" />
     <triangle v1="26" v2="28" v3="25" />
     <triangle v1="25" v2="29" v3="23" />
     <triangle v1="28" v2="29" v3="25" />
     <triangle v1="23" v2="30" v3="24" />
     <triangle v1="29" v2="30" v3="23" />
     <triangle v1="24" v2="31" v3="19" />
     <triangle v1="30" v2="31" v3="24" />
     <triangle v1="31" v2="32" v3="19" />
     <triangle v1="19" v2="33" v3="20" />
     <triangle v1="32" v2="33" v3="19" />
     <triangle v1="20" v2="34" v3="21" />
     <triangle v1="33" v2="34" v3="20" />
     <triangle v1="21" v2="35" v3="16" />
     <triangle v1="34" v2="35" v3="21" />
     <triangle v1="36" v2="3" v3="1" />
     <triangle v1="36" v2="1" v3="37" />
     <triangle v1="38" v2="36" v3="37" />
     <triangle v1="39" v2="38" v3="37" />
     <triangle v1="40" v2="37" v3="41" />
     <triangle v1="40" v2="39" v3="37" />
     <triangle v1="42" v2="40" v3="41" />
     <triangle v1="43" v2="3" v3="36" />
     <triangle v1="43" v2="36" v3="44" />
     <triangle v1="43" v2="44" v3="45" />
     <triangle v1="43" v2="45" v3="46" />
     <triangle v1="43" v2="46" v3="47" />
     <triangle v1="43" v2="47" v3="48" />
     <triangle v1="49" v2="42" v3="41" />
     <triangle v1="50" v2="49" v3="41" />
     <triangle v1="51" v2="43" v3="48" />
     <triangle v1="51" v2="48" v3="52" />
     <triangle v1="51" v2="52" v3="53" />
     <triangle v1="54" v2="49" v3="50" />
     <triangle v1="55" v2="50" v3="56" />
     <triangle v1="55" v2="54" v3="50" />
     <triangle v1="57" v2="51" v3="53" />
     <triangle v1="57" v2="53" v3="58" />
     <triangle v1="59" v2="55" v3="56" />
     <triangle v1="60" v2="57" v3="58" />
     <triangle v1="61" v2="59" v3="56" />
     <triangle v1="62" v2="61" v3="56" />
     <triangle v1="63" v2="61" v3="62" />
     <triangle v1="64" v2="57" v3="60" />
     <triangle v1="64" v2="60" v3="65" />
     <triangle v1="66" v2="64" v3="65" />
     <triangle v1="67" v2="63" v3="62" />
     <triangle v1="68" v2="67" v3="62" />
     <triangle v1="69" v2="67" v3="68" />
     <triangle v1="70" v2="69" v3="68" />
     <triangle v1="71" v2="66" v3="72" />
     <triangle v1="71" v2="64" v3="66" />
     <triangle v1="73" v2="70" v3="68" />
     <triangle v1="74" v2="73" v3="68" />
     <triangle v1="75" v2="74" v3="68" />
     <triangle v1="76" v2="74" v3="75" />
     <triangle v1="77" v2="76" v3="75" />
     <triangle v1="78" v2="77" v3="75" />
     <triangle v1="79" v2="78" v3="75" />
     <triangle v1="80" v2="72" v3="81" />
     <triangle v1="80" v2="81" v3="82" />
     <triangle v1="80" v2="82" v3="83" />
     <triangle v1="80" v2="71" v3="72" />
     <triangle v1="84" v2="79" v3="75" />
     <triangle v1="85" v2="80" v3="83" />
     <triangle v1="85" v2="83" v3="86" />
     <triangle v1="85" v2="86" v3="87" />
     <triangle v1="85" v2="87" v3="79" />
     <triangle v1="88" v2="85" v3="79" />
     <triangle v1="88" v2="79" v3="84" />
     <triangle v1="89" v2="84" v3="90" />
     <triangle v1="89" v2="88" v3="84" />
     <triangle v1="91" v2="92" v3="93" />
     <triangle v1="94" v2="92" v3="91" />
     <triangle v1="95" v2="91" v3="93" />
     <triangle v1="96" v2="94" v3="97" />
     <triangle v1="96" v2="97" v3="98" />
     <triangle v1="96" v2="90" v3="92" />
     <triangle v1="96" v2="89" v3="90" />
     <triangle v1="96" v2="92" v3="94" />
     <triangle v1="99" v2="95" v3="93" />
     <triangle v1="100" v2="99" v3="93" />
     <triangle v1="101" v2="93" v3="102" />
     <triangle v1="101" v2="100" v3="93" />
     <triangle v1="103" v2="98" v3="104" />
     <triangle v1="103" v2="104" v3="105" />
     <triangle v1="103" v2="105" v3="106" />
     <triangle v1="103" v2="106" v3="107" />
     <triangle v1="103" v2="96" v3="98" />
     <triangle v1="108" v2="101" v3="102" />
     <triangle v1="109" v2="103" v3="107" />
     <triangle v1="110" v2="102" v3="111" />
     <triangle v1="110" v2="108" v3="102" />
     <triangle v1="112" v2="109" v3="113" />
     <triangle v1="112" v2="113" v3="114" />
     <triangle v1="112" v2="103" v3="109" />
     <triangle v1="115" v2="112" v3="114" />
     <triangle v1="116" v2="110" v3="111" />
     <triangle v1="117" v2="116" v3="111" />
     <triangle v1="118" v2="115" v3="119" />
     <triangle v1="118" v2="119" v3="120" />
     <triangle v1="118" v2="112" v3="115" />
     <triangle v1="121" v2="116" v3="117" />
     <triangle v1="122" v2="121" v3="117" />
     <triangle v1="123" v2="121" v3="122" />
     <triangle v1="124" v2="120" v3="125" />
     <triangle v1="124" v2="118" v3="120" />
     <triangle v1="126" v2="124" v3="125" />
     <triangle v1="127" v2="123" v3="122" />
     <triangle v1="128" v2="127" v3="122" />
     <triangle v1="129" v2="127" v3="128" />
     <triangle v1="130" v2="124" v3="126" />
     <triangle v1="130" v2="126" v3="131" />
     <triangle v1="132" v2="129" v3="128" />
     <triangle v1="133" v2="132" v3="128" />
     <triangle v1="134" v2="133" v3="128" />
     <triangle v1="135" v2="134" v3="128" />
     <triangle v1="136" v2="135" v3="128" />
     <triangle v1="136" v2="137" v3="135" />
     <triangle v1="138" v2="130" v3="131" />
     <triangle v1="138" v2="131" v3="139" />
     <triangle v1="138" v2="139" v3="140" />
     <triangle v1="138" v2="140" v3="141" />
     <triangle v1="138" v2="141" v3="142" />
     <triangle v1="143" v2="137" v3="136" />
     <triangle v1="143" v2="138" v3="142" />
     <triangle v1="143" v2="142" v3="137" />
     <triangle v1="144" v2="136" v3="145" />
     <triangle v1="144" v2="143" v3="136" />
     <triangle v1="146" v2="147" v3="148" />
     <triangle v1="149" v2="147" v3="146" />
     <triangle v1="150" v2="149" v3="146" />
     <triangle v1="151" v2="149" v3="150" />
     <triangle v1="152" v2="149" v3="151" />
     <triangle v1="153" v2="154" v3="149" />
     <triangle v1="153" v2="149" v3="152" />
     <triangle v1="155" v2="154" v3="153" />
     <triangle v1="28" v2="156" v3="157" />
     <triangle v1="28" v2="3" v3="156" />
     <triangle v1="158" v2="154" v3="155" />
     <triangle v1="29" v2="28" v3="157" />
     <triangle v1="159" v2="154" v3="158" />
     <triangle v1="160" v2="154" v3="159" />
     <triangle v1="161" v2="154" v3="160" />
     <triangle v1="35" v2="154" v3="161" />
     <triangle v1="30" v2="29" v3="157" />
     <triangle v1="34" v2="154" v3="35" />
     <triangle v1="31" v2="30" v3="157" />
     <triangle v1="33" v2="154" v3="34" />
     <triangle v1="32" v2="157" v3="154" />
     <triangle v1="32" v2="154" v3="33" />
     <triangle v1="32" v2="31" v3="157" />
     <triangle v1="160" v2="14" v3="13" />
     <triangle v1="160" v2="159" v3="14" />
     <triangle v1="161" v2="13" v3="15" />
     <triangle v1="161" v2="160" v3="13" />
     <triangle v1="35" v2="15" v3="16" />
     <triangle v1="35" v2="161" v3="15" />
     <triangle v1="14" v2="158" v3="17" />
     <triangle v1="159" v2="158" v3="14" />
     <triangle v1="17" v2="155" v3="18" />
     <triangle v1="158" v2="155" v3="17" />
     <triangle v1="18" v2="153" v3="8" />
     <triangle v1="8" v2="153" v3="9" />
     <triangle v1="155" v2="153" v3="18" />
     <triangle v1="9" v2="152" v3="10" />
     <triangle v1="153" v2="152" v3="9" />
     <triangle v1="152" v2="151" v3="10" />
     <triangle v1="10" v2="150" v3="11" />
     <triangle v1="151" v2="150" v3="10" />
     <triangle v1="11" v2="146" v3="5" />
     <triangle v1="150" v2="146" v3="11" />
     <triangle v1="162" v2="5" v3="146" />
     <triangle v1="162" v2="146" v3="163" />
     <triangle v1="4" v2="6" v3="148" />
     <triangle v1="4" v2="148" v3="147" />
     <triangle v1="7" v2="147" v3="149" />
     <triangle v1="7" v2="4" v3="147" />
     <triangle v1="12" v2="149" v3="154" />
     <triangle v1="12" v2="7" v3="149" />
     <triangle v1="164" v2="22" v3="12" />
     <triangle v1="164" v2="27" v3="22" />
     <triangle v1="164" v2="1" v3="27" />
     <triangle v1="165" v2="37" v3="1" />
     <triangle v1="165" v2="41" v3="37" />
     <triangle v1="165" v2="1" v3="164" />
     <triangle v1="166" v2="50" v3="41" />
     <triangle v1="166" v2="41" v3="165" />
     <triangle v1="167" v2="56" v3="50" />
     <triangle v1="167" v2="50" v3="166" />
     <triangle v1="168" v2="56" v3="167" />
     <triangle v1="62" v2="56" v3="168" />
     <triangle v1="68" v2="168" v3="169" />
     <triangle v1="68" v2="62" v3="168" />
     <triangle v1="75" v2="169" v3="170" />
     <triangle v1="75" v2="68" v3="169" />
     <triangle v1="84" v2="75" v3="170" />
     <triangle v1="90" v2="170" v3="171" />
     <triangle v1="90" v2="84" v3="170" />
     <triangle v1="136" v2="172" v3="173" />
     <triangle v1="136" v2="173" v3="145" />
     <triangle v1="92" v2="171" v3="174" />
     <triangle v1="92" v2="90" v3="171" />
     <triangle v1="128" v2="175" v3="172" />
     <triangle v1="128" v2="172" v3="136" />
     <triangle v1="93" v2="92" v3="174" />
     <triangle v1="122" v2="175" v3="128" />
     <triangle v1="102" v2="93" v3="174" />
     <triangle v1="102" v2="174" v3="176" />
     <triangle v1="117" v2="175" v3="122" />
     <triangle v1="117" v2="177" v3="175" />
     <triangle v1="111" v2="177" v3="117" />
     <triangle v1="111" v2="102" v3="176" />
     <triangle v1="111" v2="176" v3="177" />
     <triangle v1="178" v2="143" v3="144" />
     <triangle v1="179" v2="138" v3="143" />
     <triangle v1="179" v2="143" v3="178" />
     <triangle v1="180" v2="130" v3="138" />
     <triangle v1="180" v2="138" v3="179" />
     <triangle v1="124" v2="130" v3="180" />
     <triangle v1="181" v2="124" v3="180" />
     <triangle v1="118" v2="124" v3="181" />
     <triangle v1="182" v2="118" v3="181" />
     <triangle v1="112" v2="182" v3="183" />
     <triangle v1="112" v2="118" v3="182" />
     <triangle v1="103" v2="112" v3="183" />
     <triangle v1="96" v2="183" v3="184" />
     <triangle v1="96" v2="103" v3="183" />
     <triangle v1="89" v2="184" v3="185" />
     <triangle v1="89" v2="96" v3="184" />
     <triangle v1="157" v2="186" v3="154" />
     <triangle v1="156" v2="186" v3="157" />
     <triangle v1="3" v2="187" v3="186" />
     <triangle v1="3" v2="186" v3="156" />
     <triangle v1="88" v2="89" v3="185" />
     <triangle v1="43" v2="187" v3="3" />
     <triangle v1="85" v2="185" v3="188" />
     <triangle v1="85" v2="88" v3="185" />
     <triangle v1="51" v2="189" v3="187" />
     <triangle v1="51" v2="187" v3="43" />
     <triangle v1="80" v2="188" v3="190" />
     <triangle v1="80" v2="85" v3="188" />
     <triangle v1="57" v2="191" v3="189" />
     <triangle v1="57" v2="189" v3="51" />
     <triangle v1="71" v2="80" v3="190" />
     <triangle v1="64" v2="71" v3="190" />
     <triangle v1="64" v2="190" v3="191" />
     <triangle v1="64" v2="191" v3="57" />
     <triangle v1="192" v2="193" v3="145" />
     <triangle v1="145" v2="194" v3="192" />
     <triangle v1="193" v2="195" v3="145" />
     <triangle v1="145" v2="196" v3="194" />
     <triangle v1="195" v2="197" v3="145" />
     <triangle v1="145" v2="198" v3="196" />
     <triangle v1="197" v2="199" v3="145" />
     <triangle v1="145" v2="173" v3="198" />
     <triangle v1="173" v2="200" v3="198" />
     <triangle v1="173" v2="201" v3="200" />
     <triangle v1="173" v2="202" v3="201" />
     <triangle v1="202" v2="203" v3="204" />
     <triangle v1="204" v2="203" v3="205" />
     <triangle v1="173" v2="203" v3="202" />
     <triangle v1="203" v2="206" v3="205" />
     <triangle v1="207" v2="208" v3="203" />
     <triangle v1="203" v2="208" v3="206" />
     <triangle v1="208" v2="209" v3="206" />
     <triangle v1="210" v2="144" v3="211" />
     <triangle v1="211" v2="144" v3="212" />
     <triangle v1="212" v2="144" v3="213" />
     <triangle v1="213" v2="144" v3="214" />
     <triangle v1="214" v2="144" v3="199" />
     <triangle v1="199" v2="144" v3="145" />
     <triangle v1="215" v2="216" v3="217" />
     <triangle v1="217" v2="216" v3="218" />
     <triangle v1="206" v2="219" v3="220" />
     <triangle v1="209" v2="219" v3="206" />
     <triangle v1="219" v2="221" v3="220" />
     <triangle v1="220" v2="221" v3="222" />
     <triangle v1="222" v2="221" v3="223" />
     <triangle v1="223" v2="224" v3="215" />
     <triangle v1="215" v2="224" v3="216" />
     <triangle v1="221" v2="224" v3="223" />
     <triangle v1="216" v2="225" v3="218" />
     <triangle v1="226" v2="225" v3="210" />
     <triangle v1="218" v2="225" v3="226" />
     <triangle v1="210" v2="225" v3="144" />
     <triangle v1="227" v2="178" v3="225" />
     <triangle v1="225" v2="178" v3="144" />
     <triangle v1="72" v2="66" v3="228" />
     <triangle v1="72" v2="228" v3="229" />
     <triangle v1="230" v2="72" v3="229" />
     <triangle v1="81" v2="72" v3="230" />
     <triangle v1="231" v2="81" v3="230" />
     <triangle v1="82" v2="81" v3="231" />
     <triangle v1="83" v2="231" v3="232" />
     <triangle v1="83" v2="82" v3="231" />
     <triangle v1="86" v2="83" v3="232" />
     <triangle v1="233" v2="86" v3="232" />
     <triangle v1="87" v2="86" v3="233" />
     <triangle v1="234" v2="87" v3="233" />
     <triangle v1="79" v2="87" v3="234" />
     <triangle v1="235" v2="79" v3="234" />
     <triangle v1="78" v2="79" v3="235" />
     <triangle v1="236" v2="78" v3="235" />
     <triangle v1="77" v2="78" v3="236" />
     <triangle v1="76" v2="77" v3="236" />
     <triangle v1="237" v2="76" v3="236" />
     <triangle v1="74" v2="76" v3="237" />
     <triangle v1="238" v2="74" v3="237" />
     <triangle v1="73" v2="74" v3="238" />
     <triangle v1="70" v2="73" v3="238" />
     <triangle v1="239" v2="70" v3="238" />
     <triangle v1="69" v2="70" v3="239" />
     <triangle v1="67" v2="69" v3="239" />
     <triangle v1="240" v2="67" v3="239" />
     <triangle v1="63" v2="67" v3="240" />
     <triangle v1="241" v2="63" v3="240" />
     <triangle v1="61" v2="63" v3="241" />
     <triangle v1="59" v2="61" v3="241" />
     <triangle v1="59" v2="241" v3="242" />
     <triangle v1="55" v2="59" v3="242" />
     <triangle v1="55" v2="242" v3="243" />
     <triangle v1="54" v2="55" v3="243" />
     <triangle v1="54" v2="243" v3="244" />
     <triangle v1="49" v2="54" v3="244" />
     <triangle v1="49" v2="244" v3="245" />
     <triangle v1="42" v2="49" v3="245" />
     <triangle v1="42" v2="245" v3="246" />
     <triangle v1="40" v2="42" v3="246" />
     <triangle v1="40" v2="246" v3="247" />
     <triangle v1="39" v2="40" v3="247" />
     <triangle v1="38" v2="39" v3="247" />
     <triangle v1="36" v2="247" v3="248" />
     <triangle v1="36" v2="38" v3="247" />
     <triangle v1="44" v2="36" v3="248" />
     <triangle v1="45" v2="44" v3="248" />
     <triangle v1="46" v2="45" v3="248" />
     <triangle v1="47" v2="248" v3="249" />
     <triangle v1="47" v2="46" v3="248" />
     <triangle v1="48" v2="47" v3="249" />
     <triangle v1="52" v2="249" v3="250" />
     <triangle v1="52" v2="48" v3="249" />
     <triangle v1="53" v2="250" v3="251" />
     <triangle v1="53" v2="52" v3="250" />
     <triangle v1="58" v2="53" v3="251" />
     <triangle v1="58" v2="251" v3="252" />
     <triangle v1="60" v2="252" v3="253" />
     <triangle v1="60" v2="58" v3="252" />
     <triangle v1="65" v2="60" v3="253" />
     <triangle v1="66" v2="253" v3="228" />
     <triangle v1="66" v2="65" v3="253" />
     <triangle v1="254" v2="119" v3="255" />
     <triangle v1="120" v2="119" v3="254" />
     <triangle v1="256" v2="120" v3="254" />
     <triangle v1="125" v2="256" v3="257" />
     <triangle v1="125" v2="120" v3="256" />
     <triangle v1="126" v2="257" v3="258" />
     <triangle v1="126" v2="125" v3="257" />
     <triangle v1="131" v2="258" v3="259" />
     <triangle v1="131" v2="126" v3="258" />
     <triangle v1="139" v2="131" v3="259" />
     <triangle v1="140" v2="259" v3="260" />
     <triangle v1="140" v2="139" v3="259" />
     <triangle v1="141" v2="140" v3="260" />
     <triangle v1="142" v2="141" v3="260" />
     <triangle v1="137" v2="260" v3="261" />
     <triangle v1="137" v2="142" v3="260" />
     <triangle v1="135" v2="137" v3="261" />
     <triangle v1="134" v2="135" v3="261" />
     <triangle v1="133" v2="134" v3="261" />
     <triangle v1="132" v2="133" v3="261" />
     <triangle v1="132" v2="261" v3="262" />
     <triangle v1="129" v2="132" v3="262" />
     <triangle v1="127" v2="129" v3="262" />
     <triangle v1="127" v2="262" v3="263" />
     <triangle v1="123" v2="127" v3="263" />
     <triangle v1="123" v2="263" v3="264" />
     <triangle v1="121" v2="123" v3="264" />
     <triangle v1="121" v2="264" v3="265" />
     <triangle v1="116" v2="121" v3="265" />
     <triangle v1="116" v2="265" v3="266" />
     <triangle v1="110" v2="116" v3="266" />
     <triangle v1="110" v2="266" v3="267" />
     <triangle v1="268" v2="110" v3="267" />
     <triangle v1="108" v2="110" v3="268" />
     <triangle v1="269" v2="108" v3="268" />
     <triangle v1="101" v2="108" v3="269" />
     <triangle v1="270" v2="101" v3="269" />
     <triangle v1="100" v2="101" v3="270" />
     <triangle v1="99" v2="100" v3="270" />
     <triangle v1="99" v2="270" v3="271" />
     <triangle v1="95" v2="99" v3="271" />
     <triangle v1="272" v2="95" v3="271" />
     <triangle v1="91" v2="95" v3="272" />
     <triangle v1="273" v2="91" v3="272" />
     <triangle v1="94" v2="91" v3="273" />
     <triangle v1="274" v2="94" v3="273" />
     <triangle v1="97" v2="94" v3="274" />
     <triangle v1="98" v2="97" v3="274" />
     <triangle v1="275" v2="98" v3="274" />
     <triangle v1="104" v2="98" v3="275" />
     <triangle v1="276" v2="104" v3="275" />
     <triangle v1="105" v2="104" v3="276" />
     <triangle v1="106" v2="105" v3="276" />
     <triangle v1="277" v2="106" v3="276" />
     <triangle v1="107" v2="106" v3="277" />
     <triangle v1="278" v2="107" v3="277" />
     <triangle v1="109" v2="107" v3="278" />
     <triangle v1="113" v2="109" v3="278" />
     <triangle v1="279" v2="113" v3="278" />
     <triangle v1="114" v2="113" v3="279" />
     <triangle v1="115" v2="279" v3="255" />
     <triangle v1="115" v2="114" v3="279" />
     <triangle v1="119" v2="115" v3="255" />
     <triangle v1="280" v2="281" v3="12" />
     <triangle v1="282" v2="12" v3="281" />
     <triangle v1="283" v2="280" v3="12" />
     <triangle v1="284" v2="12" v3="282" />
     <triangle v1="285" v2="283" v3="12" />
     <triangle v1="286" v2="12" v3="284" />
     <triangle v1="287" v2="285" v3="12" />
     <triangle v1="164" v2="12" v3="286" />
     <triangle v1="288" v2="164" v3="286" />
     <triangle v1="289" v2="164" v3="288" />
     <triangle v1="290" v2="164" v3="289" />
     <triangle v1="291" v2="292" v3="293" />
     <triangle v1="291" v2="290" v3="292" />
     <triangle v1="291" v2="164" v3="290" />
     <triangle v1="294" v2="291" v3="293" />
     <triangle v1="295" v2="296" v3="291" />
     <triangle v1="295" v2="291" v3="294" />
     <triangle v1="297" v2="295" v3="294" />
     <triangle v1="154" v2="298" v3="287" />
     <triangle v1="154" v2="299" v3="298" />
     <triangle v1="154" v2="300" v3="299" />
     <triangle v1="154" v2="301" v3="300" />
     <triangle v1="154" v2="302" v3="301" />
     <triangle v1="154" v2="287" v3="12" />
     <triangle v1="303" v2="304" v3="305" />
     <triangle v1="303" v2="306" v3="304" />
     <triangle v1="307" v2="297" v3="294" />
     <triangle v1="307" v2="294" v3="308" />
     <triangle v1="309" v2="307" v3="308" />
     <triangle v1="309" v2="310" v3="311" />
     <triangle v1="309" v2="308" v3="310" />
     <triangle v1="312" v2="309" v3="311" />
     <triangle v1="312" v2="306" v3="303" />
     <triangle v1="312" v2="311" v3="306" />
     <triangle v1="313" v2="305" v3="314" />
     <triangle v1="313" v2="314" v3="302" />
     <triangle v1="313" v2="302" v3="154" />
     <triangle v1="313" v2="303" v3="305" />
     <triangle v1="186" v2="315" v3="313" />
     <triangle v1="186" v2="313" v3="154" />
     <triangle v1="316" v2="203" v3="173" />
     <triangle v1="316" v2="173" v3="172" />
     <triangle v1="317" v2="172" v3="175" />
     <triangle v1="317" v2="316" v3="172" />
     <triangle v1="318" v2="175" v3="177" />
     <triangle v1="318" v2="317" v3="175" />
     <triangle v1="319" v2="177" v3="176" />
     <triangle v1="319" v2="318" v3="177" />
     <triangle v1="320" v2="176" v3="174" />
     <triangle v1="320" v2="319" v3="176" />
     <triangle v1="321" v2="174" v3="171" />
     <triangle v1="321" v2="320" v3="174" />
     <triangle v1="322" v2="171" v3="170" />
     <triangle v1="322" v2="170" v3="169" />
     <triangle v1="322" v2="321" v3="171" />
     <triangle v1="323" v2="169" v3="168" />
     <triangle v1="323" v2="322" v3="169" />
     <triangle v1="324" v2="168" v3="167" />
     <triangle v1="324" v2="323" v3="168" />
     <triangle v1="325" v2="167" v3="166" />
     <triangle v1="325" v2="324" v3="167" />
     <triangle v1="326" v2="166" v3="165" />
     <triangle v1="326" v2="325" v3="166" />
     <triangle v1="327" v2="165" v3="164" />
     <triangle v1="327" v2="326" v3="165" />
     <triangle v1="291" v2="327" v3="164" />
     <triangle v1="328" v2="186" v3="187" />
     <triangle v1="328" v2="315" v3="186" />
     <triangle v1="329" v2="187" v3="189" />
     <triangle v1="329" v2="328" v3="187" />
     <triangle v1="330" v2="189" v3="191" />
     <triangle v1="330" v2="329" v3="189" />
     <triangle v1="331" v2="191" v3="190" />
     <triangle v1="331" v2="190" v3="188" />
     <triangle v1="331" v2="330" v3="191" />
     <triangle v1="332" v2="331" v3="188" />
     <triangle v1="333" v2="188" v3="185" />
     <triangle v1="333" v2="332" v3="188" />
     <triangle v1="334" v2="185" v3="184" />
     <triangle v1="334" v2="333" v3="185" />
     <triangle v1="335" v2="184" v3="183" />
     <triangle v1="335" v2="183" v3="182" />
     <triangle v1="335" v2="334" v3="184" />
     <triangle v1="336" v2="182" v3="181" />
     <triangle v1="336" v2="335" v3="182" />
     <triangle v1="337" v2="336" v3="181" />
     <triangle v1="338" v2="181" v3="180" />
     <triangle v1="338" v2="337" v3="181" />
     <triangle v1="339" v2="180" v3="179" />
     <triangle v1="339" v2="179" v3="178" />
     <triangle v1="339" v2="338" v3="180" />
     <triangle v1="227" v2="339" v3="178" />
     <triangle v1="340" v2="207" v3="203" />
     <triangle v1="340" v2="203" v3="316" />
     <triangle v1="340" v2="316" v3="317" />
     <triangle v1="341" v2="317" v3="318" />
     <triangle v1="341" v2="340" v3="317" />
     <triangle v1="342" v2="318" v3="319" />
     <triangle v1="342" v2="341" v3="318" />
     <triangle v1="343" v2="319" v3="320" />
     <triangle v1="343" v2="342" v3="319" />
     <triangle v1="344" v2="343" v3="320" />
     <triangle v1="345" v2="320" v3="321" />
     <triangle v1="345" v2="321" v3="322" />
     <triangle v1="345" v2="344" v3="320" />
     <triangle v1="346" v2="322" v3="323" />
     <triangle v1="346" v2="345" v3="322" />
     <triangle v1="347" v2="323" v3="324" />
     <triangle v1="347" v2="346" v3="323" />
     <triangle v1="348" v2="347" v3="324" />
     <triangle v1="349" v2="324" v3="325" />
     <triangle v1="349" v2="348" v3="324" />
     <triangle v1="350" v2="325" v3="326" />
     <triangle v1="350" v2="349" v3="325" />
     <triangle v1="351" v2="326" v3="327" />
     <triangle v1="351" v2="350" v3="326" />
     <triangle v1="296" v2="327" v3="291" />
     <triangle v1="296" v2="351" v3="327" />
     <triangle v1="296" v2="295" v3="351" />
     <triangle v1="309" v2="352" v3="307" />
     <triangle v1="340" v2="208" v3="207" />
     <triangle v1="353" v2="221" v3="219" />
     <triangle v1="297" v2="354" v3="295" />
     <triangle v1="295" v2="354" v3="351" />
     <triangle v1="351" v2="355" v3="350" />
     <triangle v1="350" v2="355" v3="349" />
     <triangle v1="354" v2="355" v3="351" />
     <triangle v1="307" v2="356" v3="297" />
     <triangle v1="357" v2="356" v3="352" />
     <triangle v1="297" v2="356" v3="354" />
     <triangle v1="352" v2="356" v3="307" />
     <triangle v1="354" v2="356" v3="355" />
     <triangle v1="349" v2="358" v3="348" />
     <triangle v1="355" v2="358" v3="349" />
     <triangle v1="355" v2="359" v3="358" />
     <triangle v1="360" v2="359" v3="357" />
     <triangle v1="357" v2="359" v3="356" />
     <triangle v1="356" v2="359" v3="355" />
     <triangle v1="348" v2="361" v3="347" />
     <triangle v1="358" v2="361" v3="348" />
     <triangle v1="362" v2="363" v3="360" />
     <triangle v1="364" v2="363" v3="362" />
     <triangle v1="359" v2="363" v3="358" />
     <triangle v1="360" v2="363" v3="359" />
     <triangle v1="358" v2="363" v3="361" />
     <triangle v1="347" v2="365" v3="346" />
     <triangle v1="346" v2="365" v3="345" />
     <triangle v1="361" v2="365" v3="347" />
     <triangle v1="366" v2="367" v3="364" />
     <triangle v1="364" v2="367" v3="363" />
     <triangle v1="361" v2="367" v3="365" />
     <triangle v1="363" v2="367" v3="361" />
     <triangle v1="345" v2="368" v3="344" />
     <triangle v1="365" v2="368" v3="345" />
     <triangle v1="369" v2="370" v3="366" />
     <triangle v1="365" v2="370" v3="368" />
     <triangle v1="366" v2="370" v3="367" />
     <triangle v1="367" v2="370" v3="365" />
     <triangle v1="344" v2="371" v3="343" />
     <triangle v1="368" v2="371" v3="344" />
     <triangle v1="372" v2="373" v3="369" />
     <triangle v1="368" v2="373" v3="371" />
     <triangle v1="370" v2="373" v3="368" />
     <triangle v1="369" v2="373" v3="370" />
     <triangle v1="343" v2="374" v3="342" />
     <triangle v1="371" v2="374" v3="343" />
     <triangle v1="371" v2="375" v3="374" />
     <triangle v1="376" v2="375" v3="372" />
     <triangle v1="377" v2="375" v3="376" />
     <triangle v1="373" v2="375" v3="371" />
     <triangle v1="372" v2="375" v3="373" />
     <triangle v1="342" v2="378" v3="341" />
     <triangle v1="341" v2="378" v3="340" />
     <triangle v1="374" v2="378" v3="342" />
     <triangle v1="377" v2="379" v3="375" />
     <triangle v1="374" v2="379" v3="378" />
     <triangle v1="380" v2="379" v3="377" />
     <triangle v1="375" v2="379" v3="374" />
     <triangle v1="208" v2="381" v3="209" />
     <triangle v1="378" v2="381" v3="340" />
     <triangle v1="340" v2="381" v3="208" />
     <triangle v1="219" v2="382" v3="353" />
     <triangle v1="379" v2="382" v3="378" />
     <triangle v1="378" v2="382" v3="381" />
     <triangle v1="380" v2="382" v3="379" />
     <triangle v1="381" v2="382" v3="209" />
     <triangle v1="209" v2="382" v3="219" />
     <triangle v1="353" v2="382" v3="380" />
     <triangle v1="352" v2="312" v3="383" />
     <triangle v1="352" v2="309" v3="312" />
     <triangle v1="357" v2="383" v3="384" />
     <triangle v1="357" v2="352" v3="383" />
     <triangle v1="360" v2="384" v3="385" />
     <triangle v1="360" v2="357" v3="384" />
     <triangle v1="362" v2="385" v3="386" />
     <triangle v1="362" v2="360" v3="385" />
     <triangle v1="364" v2="386" v3="387" />
     <triangle v1="364" v2="387" v3="388" />
     <triangle v1="364" v2="362" v3="386" />
     <triangle v1="366" v2="364" v3="388" />
     <triangle v1="369" v2="388" v3="389" />
     <triangle v1="369" v2="389" v3="390" />
     <triangle v1="369" v2="366" v3="388" />
     <triangle v1="372" v2="369" v3="390" />
     <triangle v1="376" v2="390" v3="391" />
     <triangle v1="376" v2="372" v3="390" />
     <triangle v1="377" v2="391" v3="392" />
     <triangle v1="377" v2="376" v3="391" />
     <triangle v1="380" v2="392" v3="393" />
     <triangle v1="380" v2="393" v3="394" />
     <triangle v1="380" v2="377" v3="392" />
     <triangle v1="353" v2="380" v3="394" />
     <triangle v1="221" v2="394" v3="224" />
     <triangle v1="221" v2="353" v3="394" />
     <triangle v1="328" v2="395" v3="313" />
     <triangle v1="328" v2="313" v3="315" />
     <triangle v1="329" v2="396" v3="395" />
     <triangle v1="329" v2="395" v3="328" />
     <triangle v1="330" v2="397" v3="396" />
     <triangle v1="330" v2="396" v3="329" />
     <triangle v1="331" v2="397" v3="330" />
     <triangle v1="398" v2="397" v3="331" />
     <triangle v1="332" v2="398" v3="331" />
     <triangle v1="399" v2="398" v3="332" />
     <triangle v1="400" v2="332" v3="333" />
     <triangle v1="400" v2="399" v3="332" />
     <triangle v1="401" v2="333" v3="334" />
     <triangle v1="401" v2="400" v3="333" />
     <triangle v1="402" v2="339" v3="227" />
     <triangle v1="402" v2="227" v3="225" />
     <triangle v1="403" v2="334" v3="335" />
     <triangle v1="403" v2="401" v3="334" />
     <triangle v1="404" v2="338" v3="339" />
     <triangle v1="404" v2="339" v3="402" />
     <triangle v1="405" v2="335" v3="336" />
     <triangle v1="405" v2="336" v3="337" />
     <triangle v1="405" v2="403" v3="335" />
     <triangle v1="406" v2="337" v3="338" />
     <triangle v1="406" v2="405" v3="337" />
     <triangle v1="406" v2="338" v3="404" />
     <triangle v1="394" v2="407" v3="216" />
     <triangle v1="394" v2="216" v3="224" />
     <triangle v1="393" v2="408" v3="407" />
     <triangle v1="393" v2="407" v3="394" />
     <triangle v1="392" v2="409" v3="408" />
     <triangle v1="392" v2="408" v3="393" />
     <triangle v1="391" v2="409" v3="392" />
     <triangle v1="410" v2="409" v3="391" />
     <triangle v1="411" v2="390" v3="389" />
     <triangle v1="411" v2="391" v3="390" />
     <triangle v1="411" v2="410" v3="391" />
     <triangle v1="412" v2="411" v3="389" />
     <triangle v1="303" v2="383" v3="312" />
     <triangle v1="413" v2="389" v3="388" />
     <triangle v1="413" v2="412" v3="389" />
     <triangle v1="414" v2="383" v3="303" />
     <triangle v1="415" v2="387" v3="386" />
     <triangle v1="415" v2="388" v3="387" />
     <triangle v1="415" v2="413" v3="388" />
     <triangle v1="416" v2="384" v3="383" />
     <triangle v1="416" v2="385" v3="384" />
     <triangle v1="416" v2="383" v3="414" />
     <triangle v1="417" v2="386" v3="385" />
     <triangle v1="417" v2="415" v3="386" />
     <triangle v1="418" v2="417" v3="385" />
     <triangle v1="418" v2="385" v3="416" />
     <triangle v1="414" v2="313" v3="395" />
     <triangle v1="414" v2="303" v3="313" />
     <triangle v1="416" v2="395" v3="396" />
     <triangle v1="416" v2="396" v3="397" />
     <triangle v1="416" v2="414" v3="395" />
     <triangle v1="418" v2="416" v3="397" />
     <triangle v1="417" v2="397" v3="398" />
     <triangle v1="417" v2="398" v3="399" />
     <triangle v1="417" v2="418" v3="397" />
     <triangle v1="415" v2="399" v3="400" />
     <triangle v1="415" v2="417" v3="399" />
     <triangle v1="413" v2="415" v3="400" />
     <triangle v1="412" v2="400" v3="401" />
     <triangle v1="412" v2="413" v3="400" />
     <triangle v1="411" v2="401" v3="403" />
     <triangle v1="411" v2="412" v3="401" />
     <triangle v1="410" v2="403" v3="405" />
     <triangle v1="410" v2="405" v3="406" />
     <triangle v1="410" v2="411" v3="403" />
     <triangle v1="409" v2="410" v3="406" />
     <triangle v1="408" v2="406" v3="404" />
     <triangle v1="408" v2="409" v3="406" />
     <triangle v1="407" v2="404" v3="402" />
     <triangle v1="407" v2="408" v3="404" />
     <triangle v1="216" v2="402" v3="225" />
     <triangle v1="216" v2="407" v3="402" />
     <triangle v1="419" v2="202" v3="204" />
     <triangle v1="420" v2="204" v3="205" />
     <triangle v1="420" v2="419" v3="204" />
     <triangle v1="421" v2="201" v3="202" />
     <triangle v1="421" v2="202" v3="419" />
     <triangle v1="422" v2="205" v3="206" />
     <triangle v1="422" v2="420" v3="205" />
     <triangle v1="423" v2="200" v3="201" />
     <triangle v1="423" v2="201" v3="421" />
     <triangle v1="424" v2="422" v3="206" />
     <triangle v1="425" v2="198" v3="200" />
     <triangle v1="425" v2="200" v3="423" />
     <triangle v1="426" v2="206" v3="220" />
     <triangle v1="426" v2="424" v3="206" />
     <triangle v1="427" v2="196" v3="198" />
     <triangle v1="427" v2="198" v3="425" />
     <triangle v1="428" v2="220" v3="222" />
     <triangle v1="428" v2="426" v3="220" />
     <triangle v1="429" v2="194" v3="196" />
     <triangle v1="429" v2="196" v3="427" />
     <triangle v1="430" v2="222" v3="223" />
     <triangle v1="430" v2="428" v3="222" />
     <triangle v1="431" v2="194" v3="429" />
     <triangle v1="431" v2="192" v3="194" />
     <triangle v1="432" v2="430" v3="223" />
     <triangle v1="215" v2="432" v3="223" />
     <triangle v1="433" v2="192" v3="431" />
     <triangle v1="434" v2="432" v3="215" />
     <triangle v1="193" v2="192" v3="433" />
     <triangle v1="193" v2="433" v3="435" />
     <triangle v1="217" v2="434" v3="215" />
     <triangle v1="217" v2="436" v3="434" />
     <triangle v1="195" v2="193" v3="435" />
     <triangle v1="195" v2="435" v3="437" />
     <triangle v1="218" v2="436" v3="217" />
     <triangle v1="218" v2="438" v3="436" />
     <triangle v1="197" v2="195" v3="437" />
     <triangle v1="226" v2="438" v3="218" />
     <triangle v1="226" v2="439" v3="438" />
     <triangle v1="199" v2="437" v3="440" />
     <triangle v1="199" v2="197" v3="437" />
     <triangle v1="210" v2="441" v3="439" />
     <triangle v1="210" v2="439" v3="226" />
     <triangle v1="214" v2="199" v3="440" />
     <triangle v1="214" v2="440" v3="442" />
     <triangle v1="211" v2="443" v3="441" />
     <triangle v1="211" v2="441" v3="210" />
     <triangle v1="213" v2="442" v3="444" />
     <triangle v1="213" v2="214" v3="442" />
     <triangle v1="212" v2="444" v3="443" />
     <triangle v1="212" v2="213" v3="444" />
     <triangle v1="212" v2="443" v3="211" />
     <triangle v1="244" v2="445" v3="245" />
     <triangle v1="245" v2="446" v3="246" />
     <triangle v1="445" v2="446" v3="245" />
     <triangle v1="243" v2="447" v3="244" />
     <triangle v1="244" v2="447" v3="445" />
     <triangle v1="246" v2="448" v3="247" />
     <triangle v1="446" v2="448" v3="246" />
     <triangle v1="242" v2="449" v3="243" />
     <triangle v1="243" v2="449" v3="447" />
     <triangle v1="247" v2="450" v3="248" />
     <triangle v1="448" v2="450" v3="247" />
     <triangle v1="241" v2="451" v3="242" />
     <triangle v1="242" v2="451" v3="449" />
     <triangle v1="450" v2="452" v3="248" />
     <triangle v1="240" v2="453" v3="241" />
     <triangle v1="241" v2="453" v3="451" />
     <triangle v1="248" v2="454" v3="249" />
     <triangle v1="452" v2="454" v3="248" />
     <triangle v1="239" v2="455" v3="240" />
     <triangle v1="240" v2="455" v3="453" />
     <triangle v1="249" v2="456" v3="250" />
     <triangle v1="454" v2="456" v3="249" />
     <triangle v1="238" v2="457" v3="239" />
     <triangle v1="239" v2="457" v3="455" />
     <triangle v1="456" v2="458" v3="250" />
     <triangle v1="458" v2="251" v3="250" />
     <triangle v1="238" v2="459" v3="457" />
     <triangle v1="458" v2="460" v3="251" />
     <triangle v1="238" v2="237" v3="459" />
     <triangle v1="459" v2="237" v3="461" />
     <triangle v1="460" v2="252" v3="251" />
     <triangle v1="462" v2="252" v3="460" />
     <triangle v1="237" v2="236" v3="461" />
     <triangle v1="461" v2="236" v3="463" />
     <triangle v1="462" v2="253" v3="252" />
     <triangle v1="464" v2="253" v3="462" />
     <triangle v1="236" v2="235" v3="463" />
     <triangle v1="463" v2="235" v3="465" />
     <triangle v1="464" v2="228" v3="253" />
     <triangle v1="466" v2="228" v3="464" />
     <triangle v1="235" v2="234" v3="465" />
     <triangle v1="466" v2="229" v3="228" />
     <triangle v1="467" v2="229" v3="466" />
     <triangle v1="234" v2="233" v3="465" />
     <triangle v1="465" v2="233" v3="468" />
     <triangle v1="469" v2="230" v3="467" />
     <triangle v1="467" v2="230" v3="229" />
     <triangle v1="468" v2="232" v3="470" />
     <triangle v1="233" v2="232" v3="468" />
     <triangle v1="470" v2="231" v3="469" />
     <triangle v1="232" v2="231" v3="470" />
     <triangle v1="469" v2="231" v3="230" />
     <triangle v1="270" v2="471" v3="271" />
     <triangle v1="271" v2="472" v3="272" />
     <triangle v1="471" v2="472" v3="271" />
     <triangle v1="269" v2="473" v3="270" />
     <triangle v1="270" v2="473" v3="471" />
     <triangle v1="272" v2="474" v3="273" />
     <triangle v1="472" v2="474" v3="272" />
     <triangle v1="268" v2="475" v3="269" />
     <triangle v1="269" v2="475" v3="473" />
     <triangle v1="273" v2="476" v3="274" />
     <triangle v1="474" v2="476" v3="273" />
     <triangle v1="267" v2="477" v3="268" />
     <triangle v1="268" v2="477" v3="475" />
     <triangle v1="476" v2="478" v3="274" />
     <triangle v1="266" v2="479" v3="267" />
     <triangle v1="267" v2="479" v3="477" />
     <triangle v1="274" v2="480" v3="275" />
     <triangle v1="478" v2="480" v3="274" />
     <triangle v1="265" v2="481" v3="266" />
     <triangle v1="266" v2="481" v3="479" />
     <triangle v1="275" v2="482" v3="276" />
     <triangle v1="480" v2="482" v3="275" />
     <triangle v1="264" v2="483" v3="265" />
     <triangle v1="265" v2="483" v3="481" />
     <triangle v1="482" v2="484" v3="276" />
     <triangle v1="484" v2="277" v3="276" />
     <triangle v1="264" v2="485" v3="483" />
     <triangle v1="484" v2="486" v3="277" />
     <triangle v1="485" v2="263" v3="487" />
     <triangle v1="264" v2="263" v3="485" />
     <triangle v1="486" v2="278" v3="277" />
     <triangle v1="488" v2="278" v3="486" />
     <triangle v1="263" v2="262" v3="487" />
     <triangle v1="487" v2="262" v3="489" />
     <triangle v1="488" v2="279" v3="278" />
     <triangle v1="490" v2="279" v3="488" />
     <triangle v1="262" v2="261" v3="489" />
     <triangle v1="489" v2="261" v3="491" />
     <triangle v1="490" v2="255" v3="279" />
     <triangle v1="492" v2="255" v3="490" />
     <triangle v1="261" v2="260" v3="491" />
     <triangle v1="492" v2="254" v3="255" />
     <triangle v1="493" v2="254" v3="492" />
     <triangle v1="260" v2="259" v3="491" />
     <triangle v1="491" v2="259" v3="494" />
     <triangle v1="495" v2="256" v3="493" />
     <triangle v1="493" v2="256" v3="254" />
     <triangle v1="494" v2="258" v3="496" />
     <triangle v1="259" v2="258" v3="494" />
     <triangle v1="496" v2="257" v3="495" />
     <triangle v1="258" v2="257" v3="496" />
     <triangle v1="495" v2="257" v3="256" />
     <triangle v1="497" v2="281" v3="280" />
     <triangle v1="498" v2="280" v3="283" />
     <triangle v1="498" v2="497" v3="280" />
     <triangle v1="499" v2="282" v3="281" />
     <triangle v1="499" v2="281" v3="497" />
     <triangle v1="500" v2="283" v3="285" />
     <triangle v1="500" v2="498" v3="283" />
     <triangle v1="501" v2="284" v3="282" />
     <triangle v1="501" v2="282" v3="499" />
     <triangle v1="502" v2="500" v3="285" />
     <triangle v1="503" v2="286" v3="284" />
     <triangle v1="503" v2="284" v3="501" />
     <triangle v1="504" v2="285" v3="287" />
     <triangle v1="504" v2="502" v3="285" />
     <triangle v1="505" v2="288" v3="286" />
     <triangle v1="505" v2="286" v3="503" />
     <triangle v1="506" v2="287" v3="298" />
     <triangle v1="506" v2="504" v3="287" />
     <triangle v1="507" v2="289" v3="288" />
     <triangle v1="507" v2="288" v3="505" />
     <triangle v1="508" v2="298" v3="299" />
     <triangle v1="508" v2="506" v3="298" />
     <triangle v1="509" v2="290" v3="289" />
     <triangle v1="509" v2="289" v3="507" />
     <triangle v1="510" v2="508" v3="299" />
     <triangle v1="300" v2="510" v3="299" />
     <triangle v1="511" v2="290" v3="509" />
     <triangle v1="512" v2="510" v3="300" />
     <triangle v1="292" v2="290" v3="511" />
     <triangle v1="292" v2="511" v3="513" />
     <triangle v1="301" v2="512" v3="300" />
     <triangle v1="301" v2="514" v3="512" />
     <triangle v1="293" v2="292" v3="513" />
     <triangle v1="293" v2="513" v3="515" />
     <triangle v1="302" v2="514" v3="301" />
     <triangle v1="302" v2="516" v3="514" />
     <triangle v1="294" v2="515" v3="517" />
     <triangle v1="294" v2="293" v3="515" />
     <triangle v1="314" v2="516" v3="302" />
     <triangle v1="314" v2="518" v3="516" />
     <triangle v1="308" v2="294" v3="517" />
     <triangle v1="305" v2="519" v3="518" />
     <triangle v1="305" v2="518" v3="314" />
     <triangle v1="310" v2="517" v3="520" />
     <triangle v1="310" v2="308" v3="517" />
     <triangle v1="304" v2="521" v3="519" />
     <triangle v1="304" v2="519" v3="305" />
     <triangle v1="311" v2="520" v3="522" />
     <triangle v1="311" v2="310" v3="520" />
     <triangle v1="306" v2="311" v3="522" />
     <triangle v1="306" v2="522" v3="521" />
     <triangle v1="306" v2="521" v3="304" />
     <triangle v1="490" v2="438" v3="439" />
     <triangle v1="492" v2="439" v3="441" />
     <triangle v1="492" v2="490" v3="439" />
     <triangle v1="493" v2="441" v3="443" />
     <triangle v1="493" v2="492" v3="441" />
     <triangle v1="495" v2="443" v3="444" />
     <triangle v1="495" v2="493" v3="443" />
     <triangle v1="496" v2="444" v3="442" />
     <triangle v1="496" v2="495" v3="444" />
     <triangle v1="494" v2="442" v3="440" />
     <triangle v1="494" v2="496" v3="442" />
     <triangle v1="491" v2="440" v3="437" />
     <triangle v1="491" v2="494" v3="440" />
     <triangle v1="489" v2="437" v3="435" />
     <triangle v1="489" v2="491" v3="437" />
     <triangle v1="487" v2="435" v3="433" />
     <triangle v1="487" v2="489" v3="435" />
     <triangle v1="485" v2="433" v3="431" />
     <triangle v1="485" v2="487" v3="433" />
     <triangle v1="483" v2="431" v3="429" />
     <triangle v1="483" v2="485" v3="431" />
     <triangle v1="481" v2="483" v3="429" />
     <triangle v1="481" v2="429" v3="427" />
     <triangle v1="479" v2="481" v3="427" />
     <triangle v1="479" v2="427" v3="425" />
     <triangle v1="477" v2="479" v3="425" />
     <triangle v1="475" v2="425" v3="423" />
     <triangle v1="475" v2="477" v3="425" />
     <triangle v1="473" v2="423" v3="421" />
     <triangle v1="473" v2="475" v3="423" />
     <triangle v1="471" v2="421" v3="419" />
     <triangle v1="471" v2="419" v3="420" />
     <triangle v1="471" v2="473" v3="421" />
     <triangle v1="472" v2="420" v3="422" />
     <triangle v1="472" v2="471" v3="420" />
     <triangle v1="474" v2="472" v3="422" />
     <triangle v1="476" v2="422" v3="424" />
     <triangle v1="476" v2="474" v3="422" />
     <triangle v1="478" v2="424" v3="426" />
     <triangle v1="478" v2="476" v3="424" />
     <triangle v1="480" v2="426" v3="428" />
     <triangle v1="480" v2="478" v3="426" />
     <triangle v1="482" v2="428" v3="430" />
     <triangle v1="482" v2="480" v3="428" />
     <triangle v1="484" v2="430" v3="432" />
     <triangle v1="484" v2="432" v3="434" />
     <triangle v1="484" v2="482" v3="430" />
     <triangle v1="486" v2="434" v3="436" />
     <triangle v1="486" v2="484" v3="434" />
     <triangle v1="488" v2="486" v3="436" />
     <triangle v1="490" v2="436" v3="438" />
     <triangle v1="490" v2="488" v3="436" />
     <triangle v1="464" v2="516" v3="518" />
     <triangle v1="466" v2="518" v3="519" />
     <triangle v1="466" v2="464" v3="518" />
     <triangle v1="467" v2="519" v3="521" />
     <triangle v1="467" v2="466" v3="519" />
     <triangle v1="469" v2="521" v3="522" />
     <triangle v1="469" v2="467" v3="521" />
     <triangle v1="470" v2="522" v3="520" />
     <triangle v1="470" v2="469" v3="522" />
     <triangle v1="468" v2="520" v3="517" />
     <triangle v1="468" v2="470" v3="520" />
     <triangle v1="465" v2="517" v3="515" />
     <triangle v1="465" v2="468" v3="517" />
     <triangle v1="463" v2="515" v3="513" />
     <triangle v1="463" v2="465" v3="515" />
     <triangle v1="461" v2="513" v3="511" />
     <triangle v1="461" v2="463" v3="513" />
     <triangle v1="459" v2="511" v3="509" />
     <triangle v1="459" v2="461" v3="511" />
     <triangle v1="457" v2="509" v3="507" />
     <triangle v1="457" v2="459" v3="509" />
     <triangle v1="455" v2="457" v3="507" />
     <triangle v1="455" v2="507" v3="505" />
     <triangle v1="453" v2="455" v3="505" />
     <triangle v1="453" v2="505" v3="503" />
     <triangle v1="451" v2="453" v3="503" />
     <triangle v1="449" v2="503" v3="501" />
     <triangle v1="449" v2="451" v3="503" />
     <triangle v1="447" v2="501" v3="499" />
     <triangle v1="447" v2="449" v3="501" />
     <triangle v1="445" v2="499" v3="497" />
     <triangle v1="445" v2="497" v3="498" />
     <triangle v1="445" v2="447" v3="499" />
     <triangle v1="446" v2="498" v3="500" />
     <triangle v1="446" v2="445" v3="498" />
     <triangle v1="448" v2="446" v3="500" />
     <triangle v1="450" v2="500" v3="502" />
     <triangle v1="450" v2="448" v3="500" />
     <triangle v1="452" v2="502" v3="504" />
     <triangle v1="452" v2="450" v3="502" />
     <triangle v1="454" v2="504" v3="506" />
     <triangle v1="454" v2="452" v3="504" />
     <triangle v1="456" v2="506" v3="508" />
     <triangle v1="456" v2="454" v3="506" />
     <triangle v1="458" v2="508" v3="510" />
     <triangle v1="458" v2="510" v3="512" />
     <triangle v1="458" v2="456" v3="508" />
     <triangle v1="460" v2="512" v3="514" />
     <triangle v1="460" v2="458" v3="512" />
     <triangle v1="462" v2="460" v3="514" />
     <triangle v1="464" v2="514" v3="516" />
     <triangle v1="464" v2="462" v3="514" />
    </triangles>
   </mesh>
  </object>
 </resources>
 <build>
  <item objectid="1" transform="1 0 0 0 1 0 0 0 1 0 0 0" />
 </build>
</model>
