# Supplementary material for: Adapting the Laser‐Induced Fluorescence Detection Setup of the Standard Capillary Electrophoresis Equipment to Achieve High‐Sensitivity Detection of 2‐Aminoacridone Labeled Oligosaccharides
Source: J Sep Sci. 2025 Mar 16;48(3):e70112. doi: 10.1002/jssc.70112 (PMC11910966; doi:10.1002/jssc.70112)
Supplement: Supplementary file 2 — Supplementary Material [file JSSC-48-e70112-s002.3mf › [Content_Types].xml]

<?xml version='1.0' encoding='UTF-8'?>
<Types xmlns="http://schemas.openxmlformats.org/package/2006/content-types">
 <Default Extension="rels" ContentType="application/vnd.openxmlformats-package.relationships+xml"/>
 <Default Extension="model" ContentType="application/vnd.ms-package.3dmanufacturing-3dmodel+xml"/>
 <Default Extension="png" ContentType="image/png"/>
</Types>
